# Supplementary material for: Granulomatous and Sarcoid-like Immune-Related Adverse Events following CTLA4 and PD1 Blockade Adjuvant Therapy of Melanoma: A Combined Analysis of ECOG-ACRIN E1609 and SWOG S1404 Phase III Trials and a Literature Review
Source: Cancers (Basel). 2023 Apr 29;15(9):2561. doi: 10.3390/cancers15092561 (PMC10177189; doi:10.3390/cancers15092561)
Supplement: Supplementary file 1 [file cancers-15-02561-s001.zip]

Archive with 1 entries (1 files):
- cancers-2309066-supplementary.pdf
